# Supplementary material for: Coral fluorescence: a prey-lure in deep habitats
Source: Commun Biol. 2022 Jun 2;5:537. doi: 10.1038/s42003-022-03460-3 (PMC9163160; doi:10.1038/s42003-022-03460-3)
Supplement: Supplementary file 2 — Supplementary Data 1 [file 42003_2022_3460_MOESM2_ESM.xlsx]

## Sheet: Detailed data_passive traps
Trial no.	Trap color	Size fraction	Total	total_per_color	Apendicularia	Bivalvia	Cheatognatha	Cladocera	Copepoda	Decapoda	Dinoflagellata	Fish larvae	Gastropoda	Isopoda	Mysidae	Nauplius	Nematoda	Ostracoda	Planulae	Polychaeta	Radiolaria	Salpidae	Tintiniids
1	green	100-200	4	21	0	1	0	0	3	0	0	0	0	0	0	0	0	0	0	0	0	0	0
1	green	200-500	16		0	1	0	0	12	0	0	0	0	0	0	1	0	2	0	0	0	0	0
1	green	>500	1		0	0	0	0	0	0	0	0	0	1	0	0	0	0	0	0	0	0	0
1	orange	100-200	2	5	0	0	0	0	0	0	0	0	0	0	0	1	0	0	0	0	0	0	1
1	orange	200-500	3		1	0	0	0	1	0	0	0	0	0	0	0	0	1	0	0	0	0	0
1	orange	>500	0		0	0	0	0	0	0	0	0	0	0	0	0	0	0	0	0	0	0	0
1	control	100-200	2	3	0	0	0	0	2	0	0	0	0	0	0	0	0	0	0	0	0	0	0
1	control	200-500	1		0	0	0	0	1	0	0	0	0	0	0	0	0	0	0	0	0	0	0
1	control	>500	0		0	0	0	0	0	0	0	0	0	0	0	0	0	0	0	0	0	0	0
2	green	100-200	0	7	0	0	0	0	0	0	0	0	0	0	0	0	0	0	0	0	0	0	0
2	green	200-500	5		0	0	0	1	0	0	0	0	0	0	0	4	0	0	0	0	0	0	0
2	green	>500	2		0	0	0	1	0	0	0	0	0	0	0	1	0	0	0	0	0	0	0
2	orange	100-200	4	11	0	0	0	0	0	0	0	0	0	1	0	2	0	1	0	0	0	0	0
2	orange	200-500	6		0	1	1	0	3	0	0	0	0	0	0	0	0	0	0	1	0	0	0
2	orange	>500	1		0	0	0	0	0	0	0	1	0	0	0	0	0	0	0	0	0	0	0
2	control	100-200	0	4	0	0	0	0	0	0	0	0	0	0	0	0	0	0	0	0	0	0	0
2	control	200-500	3		0	0	0	0	3	0	0	0	0	0	0	0	0	0	0	0	0	0	0
2	control	>500	1		0	0	0	0	0	0	0	0	0	0	0	0	0	0	0	1	0	0	0
3	green	100-200	6	11	0	0	0	0	4	0	0	0	0	1	0	1	0	0	0	0	0	0	0
3	green	200-500	4		0	0	0	0	4	0	0	0	0	0	0	0	0	0	0	0	0	0	0
3	green	>500	1		0	0	0	0	1	0	0	0	0	0	0	0	0	0	0	0	0	0	0
3	orange	100-200	8	15	0	0	0	0	5	0	0	0	0	0	0	3	0	0	0	0	0	0	0
3	orange	200-500	7		0	0	0	0	4	1	0	0	0	0	0	0	1	0	0	1	0	0	0
3	orange	>500	0		0	0	0	0	0	0	0	0	0	0	0	0	0	0	0	0	0	0	0
3	control	100-200	6	10	0	0	0	0	4	0	0	0	0	0	0	2	0	0	0	0	0	0	0
3	control	200-500	4		0	0	0	0	4	0	0	0	0	0	0	0	0	0	0	0	0	0	0
3	control	>500	0		0	0	0	0	0	0	0	0	0	0	0	0	0	0	0	0	0	0	0
4	green	100-200	17	20	0	0	0	0	13	0	0	0	0	0	0	3	1	0	0	0	0	0	0
4	green	200-500	3		0	0	0	0	2	0	0	0	0	0	0	1	0	0	0	0	0	0	0
4	green	>500	0		0	0	0	0	0	0	0	0	0	0	0	0	0	0	0	0	0	0	0
4	orange	100-200	16	21	0	0	0	0	0	10		0	0	0	0	4	2	0	0	0	0	0	0
4	orange	200-500	4		0	0	0	0	2	1	0	0	0	0	0	0	0	1	0	0	0	0	0
4	orange	>500	1		0	0	0	0	1	0	0	0	0	0	0	0	0	0	0	0	0	0	0
4	control	100-200	13	19	0	0	0	0	7	0	0	0	0	0	0	3	1	0	1	0	0	1	0
4	control	200-500	5		0	0	0	0	3	0	0	0	0	1	0	0	0	1	0	0	0	0	0
4	control	>500	1		0	0	0	0	0	0	0	0	0	0	1	0	0	0	0	0	0	0	0
5	green	100-200	16	18	0	0	0	0	4	0	0	0	0	0	0	9	0	0	3	0	0	0	0
5	green	200-500	2		0	0	0	0	1	0	0	0	0	0	0	1	0	0	0	0	0	0	0
5	green	>500	0		0	0	0	0	0	0	0	0	0	0	0	0	0	0	0	0	0	0	0
5	orange	100-200	21	25	0	0	0	0	11	0	0	0	0	0	0	6	0	0	3	1	0	0	0
5	orange	200-500	4		0	0	0	0	3	0	0	0	1	0	0	0	0	0	0	0	0	0	0
5	orange	>500	0		0	0	0	0	0	0	0	0	0	0	0	0	0	0	0	0	0	0	0
5	control	100-200	4	10	0	0	0	0	2	0	0	0	0	0	0	0	0	0	2	0	0	0	0
5	control	200-500	4		0	0	0	0	4	0	0	0	0	0	0	0	0	0	0	0	0	0	0
5	control	>500	2		0	0	1	0	0	0	0	0	0	0	0	1	0	0	0	0	0	0	0
6	green	100-200	15	18	0	0	0	0	13	0	0	0	0	0	0	1	0	1	0	0	0	0	0
6	green	200-500	3		0	0	0	0	1	0	0	0	0	0	0	0	0	1	0	0	1	0	0
6	green	>500	0		0	0	0	0	0	0	0	0	0	0	0	0	0	0	0	0	0	0	0
6	orange	100-200	14	16	0	0	0	0	10	0	0	0	0	0	0	3	0	1	0	0	0	0	0
6	orange	200-500	2		0	0	0	0	1	0	0	0	0	0	0	0	0	1	0	0	0	0	0
6	orange	>500	0		0	0	0	0	0	0	0	0	0	0	0	0	0	0	0	0	0	0	0
6	control	100-200	9	12	0	0	0	0	7	0	0	0	0	0	0	2	0	0	0	0	0	0	0
6	control	200-500	3		0	0	0	0	2	0	0	0	0	0	0	1	0	0	0	0	0	0	0
6	control	>500	0		0	0	0	0	0	0	0	0	0	0	0	0	0	0	0	0	0	0	0
